# Supplementary material for: High-Concentration Capsaicin Patch and Oral Pregabalin as Second-Line Therapy for Intercostobrachial Neuralgia After Breast Cancer Surgery: Open-Label Follow-Up of a Multicenter Randomized Controlled Clinical Trial
Source: Cancers (Basel). 2026 Jul 21;18(14):2355. doi: 10.3390/cancers18142355 (PMC13406876; doi:10.3390/cancers18142355)
Supplement: Supplementary file 1 [file cancers-18-02355-s001.zip]

Archive with 1 entries (1 files):
- cancers-4393873-supplementary.pdf
